# Supplementary material for: Bariatric surgery and exercise: A pilot study on postural stability in obese individuals
Source: PLoS One. 2022 Jan 14;17(1):e0262651. doi: 10.1371/journal.pone.0262651 (PMC8759698; doi:10.1371/journal.pone.0262651)
Supplement: S1 File — (XLSX) [file pone.0262651.s008.xlsx]

## Sheet: raw data bariatric study 
EX	surgery type (BP/PL/SL)	gender	age	height	weight before	weight after	weight diff	BMI before	BMI after	BMI diff	COF sway OE before	COF sway OE after	COF sway OE diff	COF sway CE before	COF sway CE after	COF sway CE diff	Range AP OE before	Range AP OE after	Range AP OE diff	Range AP CE before	Range AP CE after	Range AP CE diff	Range ML OE before	Range ML OE after	Range ML OE diff	Range ML CE before	Range ML CE after	Range ML CE diff	COF speed OE before	COF speed OE after	COF speed OE diff	COF speed CE before	COF speed CE after	COF speed CE diff	%EWL
0	PL	M	31	174	162	139	-23	53.5077	45.911	-7.59678	22.92	30.21	7.29	32.65	36.13	3.48	1.34	1.73	0.39	2.01	1.95	-0.06	1.14	1.57	0.43	1.23	2.16	0.93	0.77	1.01	0.24	1.09	1.21	0.12	26.65
0	PL	M	37	192	146	126	-20	39.605	34.1797	-5.42535	24.99	24.3	-0.69	72.22	52.75	-19.47	1.49	1.42	-0.07	3.18	3.09	-0.09	1.88	2.42	0.54	4.89	3.68	-1.21	0.83	0.81	-0.02	2.41	1.76	-0.65	37.15
0	BP	M	38	181	152	128	-24	46.3966	39.0708	-7.32578	22.26	33.62	11.36	54.82	69.24	14.42	2.05	3.24	1.19	3.89	4.27	0.38	1.14	2.93	1.79	1.74	5.02	3.28	0.74	1.12	0.38	1.83	2.31	0.48	34.24
0	SL	M	40	174	127.4	109	-18.4	42.0795	36.0021	-6.07742	17.88	24.58	6.7	47.12	37.06	-10.06	1.64	2.46	0.82	3.93	3.24	-0.69	1.21	1.94	0.73	1.48	1.61	0.13	0.6	0.82	0.22	1.57	1.24	-0.33	35.58
0	PL	M	41	183	172	155	-17	51.3601	46.2839	-5.07629	18.41	21.29	2.88	31.26	30.89	-0.37	1.2	1.71	0.51	2.06	1.76	-0.3	0.91	0.96	0.05	1.22	0.73	-0.49	0.61	0.71	0.1	1.04	1.03	-0.01	19.26
0	PL	M	46	178	154	133	-21	48.605	41.977	-6.62795	28.52	22.65	-5.87	42.09	48.8	6.71	1.99	1.88	-0.11	3.58	2.27	-1.31	2.74	1.92	-0.82	1.61	2.56	0.95	0.95	0.76	-0.19	1.41	1.63	0.22	28.08
0	PL	M	48	186	127	118	-9	36.7094	34.108	-2.60146	25.07	20.97	-4.1	34.1	32.69	-1.41	2.03	1.67	-0.36	2.41	2.62	0.21	1.11	0.75	-0.36	1.06	1.94	0.88	0.84	0.7	-0.14	1.14	1.09	-0.05	22.22
0	PL	F	51	163	129	118	-11	48.5528	44.4127	-4.14016	14.28	13.12	-1.16	28.8	25.53	-3.27	1.09	1.25	0.16	2.24	1.72	-0.52	0.7	0.65	-0.05	1.31	1.11	-0.2	0.48	0.44	-0.04	0.96	0.85	-0.11	17.58
0	PL	F	57	170	118	100	-18	40.8304	34.6021	-6.22837	32.32	35.76	3.44	48.57	60.63	12.06	1.77	1.73	-0.04	2.65	2.4	-0.25	1.58	1.51	-0.07	2.06	2.94	0.88	1.08	1.19	0.11	1.62	2.02	0.4	39.34
0	BP	M	58	176	112	98	-14	36.157	31.6374	-4.51963	28.97	23.97	-5	47.44	61.5	14.06	1.11	2.12	1.01	3.06	3.79	0.73	1.65	1.7	0.05	1.48	1.29	-0.19	0.97	0.8	-0.17	1.58	2.05	0.47	40.51
0	PL	F	62	166	101	82	-19	36.6526	29.7576	-6.89505	34.9	29.09	-5.81	45.98	54.48	8.5	3.64	2.27	-1.37	3.51	3.79	0.28	3.22	2.74	-0.48	2.75	3.07	0.32	1.17	0.97	-0.2	1.54	1.82	0.28	59.17
0	PL	M	68	172	111	102	-9	37.5203	34.4781	-3.04218	39.68	29.82	-9.86	65.43	62.42	-3.01	2.54	2.57	0.03	4.73	4.16	-0.57	3.58	2.6	-0.98	4.26	3.88	-0.38	1.32	1	-0.32	2.18	2.08	-0.1	24.3
1	BP	F	39	173	158.7	124.5	-34.2	53	41.6	-11.4	12.76	18.77	6.01	16.76	18.87	2.11	1.07	2.39	1.32	1.7	2.18	0.48	0.72	1.4	0.68	0.43	0.59	0.16	0.43	0.63	0.2	0.56	0.63	0.07	40.77
1	SL	M	43	163	134.9	107	-27.9	51.1	40.2725	-10.8275	39.02	33.83	-5.19	42.82	43.76	0.94	2.14	2.81	0.67	3.98	2.56	-1.42	1.95	2.2	0.25	1.21	1.25	0.04	1.3	1.13	-0.17	1.43	1.46	0.03	40.74
1	PL	M	43	171	124.5	106.7	-17.8	42.6	36.9	-5.7	25.2	25.9	0.7	34.99	30.54	-4.45	1.73	2.53	0.8	1.91	1.86	-0.05	1.7	1.82	0.12	1.29	1.59	0.3	0.84	0.86	0.02	1.17	1.02	-0.15	34.63
1	PL	F	45	160	103	91.1	-11.9	40.1	35.1	-5	21.28	25.69	4.41	29.96	38.09	8.13	1.71	2.03	0.32	2.45	2.94	0.49	1.23	1.96	0.73	2.6	3.34	0.74	0.71	0.86	0.15	1	1.27	0.27	30.51
1	SL	M	46	189	129	110	-19	36.1132	30.7942	-5.319	48.27	40.88	-7.39	50.99	59.78	8.79	3.19	2.3	-0.89	2.38	3.58	1.2	2.69	2.51	-0.18	2.87	2.19	-0.68	1.61	1.37	-0.24	1.7	2	0.3	47.86
1	SL	M	48	178	123	105	-18	38.8209	33.1398	-5.6811	25.55	19.7	-5.85	60.11	40.71	-19.4	1.83	1.2	-0.63	2.95	2.63	-0.32	1.27	1.27	0	2.53	1.76	-0.77	0.85	0.66	-0.19	2.01	1.36	-0.65	41.11
1	PL	F	50	168	121	100	-21	42.8713	35.4308	-7.44048	33.05	25.71	-7.34	43.45	39.32	-4.13	1.97	2.2	0.23	2.33	2.51	0.18	2.18	2.49	0.31	2.61	2.55	-0.06	1.1	0.86	-0.24	1.45	1.31	-0.14	41.63
1	PL	F	54	158	90	75	-15	36.0519	30.0433	-6.00865	13.4	12.6	-0.8	22.73	15.69	-7.04	1.4	1.29	-0.11	2.14	1.49	-0.65	1.06	0.94	-0.12	0.81	0.61	-0.2	0.45	0.42	-0.03	0.76	0.52	-0.24	54.37
1	PL	M	58	187	127	118	-9	36.3179	33.7442	-2.57371	39.59	38.21	-1.38	49.18	59.99	10.81	2.07	2.67	0.6	2.62	3.77	1.15	1.04	1.06	0.02	1.26	1.41	0.15	1.32	1.28	-0.04	1.64	2.01	0.37	22.74
1	PL	M	63	198	169	146	-23	43.1078	37.2411	-5.86675	53.82	63.01	9.19	103.98	127.18	23.2	4.07	4.47	0.4	3.89	5.99	2.1	4.04	3.81	-0.23	4.52	5.56	1.04	1.8	2.1	0.3	3.47	4.25	0.78	32.4
